# Supplementary material for: Phenological mismatch drives selection on elevation, but not on slope, of breeding time plasticity in a wild songbird
Source: Evolution. 2018 Dec 21;73(2):175–87. doi: 10.1111/evo.13660 (PMC6519030; doi:10.1111/evo.13660)
Supplement: Supplementary file 2 — Supporting Information [file EVO-73-175-s002.txt]

#####################################################################################
#####                                                                           #####
#####        Simulation to test effect of modelling heterogeneous vs.	        #####
#####           homegeneous residual var. on detecting IxE interaction 	        #####
#####		                   Jip Ramakers, June 2018    			#####
#####				                                                #####
#####################################################################################


require(asreml) 
require(doParallel)
require(arules)

#####################################################################################
###	Simulation 1: small slope variance					  ###
#####################################################################################

## Parameters more or less derived from RRAM from the HV great tit population
nind <- 1000		# number of individuals
nobs <- 1.6		# average number of observations per individual minus 1
n.env <- 44		# number of different environments
slp  <- -3		# mean within-individual reaction norm slope
int <- 0  		# reaction norm intercept (set to 0 for convenience)
v.int <- 3.5		# variation in intercepts
v.slps <- c(0.1,0.5,1)	# variation in slopes
Vres1 <- 10.8       	# mean residual variance in temp. class 1
Vres2 <- 13.4     	# mean residual variance in temp. class 2
Vres3 <- 19.2       	# mean residual variance in temp. class 3
Vres4 <- 19.9       	# mean residual variance in temp. class 4

## Temperature data
sd.temp <- 1.5 # sd in temperature
m.temp <-  6.9 # mean temperature 


##### SIMULATION STARTS HERE #####
final.results <- foreach(m = 1:3, .combine=rbind) %do% {  # loop through 3 slope variances
v.slp <- v.slps[m] # currently tested slope variance

r <- foreach(k = 1:2, .combine=rbind) %do% {  		    # cycle over 1000 replicates

# create environments
temp <- data.frame(temp = rnorm(n.env, m.temp, sd.temp))
temp$tempclass <- as.numeric(arules::discretize(temp$temp,categories=4, method='interval')) # divide into four temperature classes
temp$Vres.hetero <- ifelse(temp$tempclass==1, Vres1,ifelse(temp$tempclass==2, Vres2,ifelse(temp$tempclass==3, Vres3, Vres4))) # assign residual variance to each class (for heterogeneous residual variance in random regression model) 

## simulate phenotypes

d1 <- data.frame(id=9999,phenotype=9999, temp.c=9999, temp.i.m=9999, temperature=9999, tempclass=9999, year=9999) # temp.c=within-ind. centred temp; temp.i.m=ind. mean temp.

for (i in 1:nind)
 {
 nobs.i <- rpois(1,nobs)+1
 nobs.i <- ifelse(nobs.i>n.env,n.env,nobs.i)	# make sure there not more observations per ind than environments
 cohort <- sample(1:(n.env-nobs.i+1),1)		# draw cohort year
 last.year <- cohort + nobs.i -1			# calculate last year with observations
 slp.i <- slp + rnorm(1,0,sqrt(v.slp))		# individual slope
 int.i <- int + rnorm(1,0,sqrt(v.int))		# individual intercept
  
 id<-c() ; phenotype<-c(); temp.c <- c(); temperature <- c(); tempclass <- c(); year <-c()
 for (j in cohort:last.year)
  {
  id <- c(id,i)
  phenotype <- c(phenotype, (int.i + slp.i*(temp$temp[j]-mean(temp$temp[cohort:last.year])) + rnorm(1,0,sqrt(temp$Vres.hetero[j]))) ) 
  temp.c <- c(temp.c, (temp$temp[j]-mean(temp$temp[cohort:last.year])) )
  temp.i.m <- rep(mean(temp$temp[cohort:last.year]), nobs.i)
  temperature <-c(temperature, temp$temp[j])
  tempclass <- c(tempclass, temp$tempclass[j])
  year <- c(year, j)
  }
 
 d1 <- rbind(d1,data.frame(id,phenotype,temp.c, temp.i.m, temperature,tempclass, year))
 }
d1 <- subset(d1,id!=9999)
d1$id <- as.factor(d1$id); d1$tempclass <- as.factor(d1$tempclass)
d1$yearclass <- arules::discretize(d1$year, categories=4, method='interval') # divide into four year classes ('decades')

### analysis 

# Residual variance based on temperatures
d1 <- d1[order(d1$tempclass),]
m1 <-   asreml::asreml(phenotype~temp.c + temp.i.m, random=~str(~id + id:temp.c,~us(2):id(1000)), 
	         rcov=~at(tempclass):units, data=d1, maxiter=100,
		   start.values=T)
iv <- m1$gammas.table
iv[2,3] <- 'U'; iv[1,2] <- 3.5; iv[2,2] <- 0.3; iv[3,2] <- 0.1
m1 <-   asreml::asreml(phenotype~temp.c + temp.i.m, random=~str(~id + id:temp.c,~us(2):id(1000)), 
	         rcov=~at(tempclass):units, data=d1, maxiter=1000,
		   G.param=iv)
m1.0 <- asreml::asreml(phenotype~temp.c + temp.i.m, random=~id, rcov=~at(tempclass):units, data=d1, maxiter=100)


# Residual variance based on years
d1 <- d1[order(d1$yearclass),]
m2 <-   asreml::asreml(phenotype~temp.c + temp.i.m, random=~str(~id + id:temp.c,~us(2):id(1000)), 
			rcov=~at(yearclass):units, data=d1, maxiter=1000,
			G.param=iv)
m2.0 <- asreml::asreml(phenotype~temp.c + temp.i.m, random=~id, rcov=~at(yearclass):units, data=d1, maxiter=100)


# Homegenous residual variance
m3 <-   asreml::asreml(phenotype~temp.c + temp.i.m, random=~str(~id + id:temp.c,~us(2):id(1000)), data=d1, 
			maxiter=1000, start.values=T)
iv <- m3$gammas.table
iv[2,3] <- 'U'; iv[1,2] <- 3.5; iv[2,2] <- 0.3; iv[3,2] <- 0.1
m3 <-   asreml::asreml(phenotype~temp.c + temp.i.m, random=~str(~id + id:temp.c,~us(2):id(1000)), data=d1, 
			maxiter=1000, G.param=iv)
m3.0 <- asreml::asreml(phenotype~temp.c + temp.i.m, random=~id, data=d1, maxiter=100)


pvals <- c(1-pchisq(2*(summary(m1)$loglik-summary(m1.0)$loglik),1),
	     1-pchisq(2*(summary(m2)$loglik-summary(m2.0)$loglik),1),
	     1-pchisq(2*(summary(m3)$loglik-summary(m3.0)$loglik),1))
slopevars <- c(summary(m1)$varcomp[3,2], summary(m2)$varcomp[3,2], summary(m3)$varcomp[3,2])
model.type <- c(1,2,3) # 1= tempblock, 2=yearblock, 3=homogeneous Vres

cbind(pvals, slopevars, model.type)

}
r <- as.data.frame(r)
r$SlopeVar <- rep(m, nrow(r)) # annotate the simulation with the slope variance tested

r 			      # call the dataframe so it will be saved in 'final.results'

}


##### SIMULATION ENDS HERE #####
